# Supplementary material for: Cerebral Endothelial CXCR2 Promotes Neutrophil Transmigration into Central Nervous System in LPS-Induced Septic Encephalopathy
Source: Biomedicines. 2024 Jul 11;12(7):1536. doi: 10.3390/biomedicines12071536 (PMC11274668; doi:10.3390/biomedicines12071536)
Supplement: Supplementary file 1 [file biomedicines-12-01536-s001.zip]

Archive with 1 entries (1 files):
- Suppementary figures.pptx
